# Supplementary material for: A systematic review and meta-analysis of incidence trends and risk factors for metachronous gastric lesions following endoscopic resection
Source: Ann Med. 2025 Jun 25;57(1):2521443. doi: 10.1080/07853890.2025.2521443 (PMC12931332; doi:10.1080/07853890.2025.2521443)
Supplement: Supplemental Material [file IANN_A_2521443_SM7117.zip]

Archive with 11 entries (10 files):
- suppl_data/
- suppl_data/Supplementary Figure S1.tif
- suppl_data/Supplementary Figure S2.tif
- suppl_data/Supplementary Figure S3.tif
- suppl_data/Supplementary Figure S4.tif
- suppl_data/Supplementary Figure S5.tif
- suppl_data/Supplementary Figure S6.tif
- suppl_data/Supplementary Materials legend.docx
- suppl_data/Supplementary Table S1.docx
- suppl_data/Supplementary Table S2.docx
- suppl_data/Supplementary Table S3.docx
